# Supplementary material for: Symptoms and health‐related quality of life 5 years after catheter ablation of atrial fibrillation
Source: Clin Cardiol. 2021 Dec 16;45(1):42–50. doi: 10.1002/clc.23752 (PMC8799058; doi:10.1002/clc.23752)
Supplement: Supplementary file 2 — Supporting information. [file CLC-45-42-s002.xlsx]

## Sheet: Blad1
ASTA Health-Related Quality of Life scale score
No negative effect on arrhythmia-related HRQoL	50
Major improvement on arrhythmia-related HRQoL	25
Minor improvement on arrhythmia-related HRQoL	10
No treatment effect	6
Deterioration of arrhythmia-related HRQoL	9
ASTA Symptom scale score
No symptoms	50
Major symptom reduction	18
Minor symptom reduction	14
No treatment effect	9
Worsening of symptoms	9
