# Supplementary material for: Symptoms and health‐related quality of life 5 years after catheter ablation of atrial fibrillation
Source: Clin Cardiol. 2021 Dec 16;45(1):42–50. doi: 10.1002/clc.23752 (PMC8799058; doi:10.1002/clc.23752)
Supplement: Supplementary file 4 — Supporting information. [file CLC-45-42-s004.xlsx]

## Sheet: Supplementary table 1
	Supplementary table 1
		Baseline		5-year follow-up
	Number of patients reporting the symptom	N	%	N	%	p-value
	Breathlessness during activity?	1220	92.1	182	78.1	<0.001
	Breathlessness even at rest?	694	52.4	97	41.5	0.002
	Dizziness?	800	60.5	111	47.8	<0.001
	Cold sweats?	731	55.2	104	44.6	0.002
	Weakness/fatigue?	1222	92.3	179	76.8	<0.001
	Tiredness?	1198	90.5	177	76	<0.001
	Chest pain?	457	34.5	71	30.5	0.129
	Pressure/discomfort in chest?	892	67.5	133	57.1	0.002
	Worry/anxiety?	886	67	138	59.2	0.014
