# Supplementary material for: Symptoms and health‐related quality of life 5 years after catheter ablation of atrial fibrillation
Source: Clin Cardiol. 2021 Dec 16;45(1):42–50. doi: 10.1002/clc.23752 (PMC8799058; doi:10.1002/clc.23752)
Supplement: Supplementary file 5 — Supporting information. [file CLC-45-42-s006.xlsx]

## Sheet: Supplementary table 2
	Supplementary table 2
		Baseline		5-year follow-up
	Number of patients reporting impact on each HRQoL-item	N	%	N	%	p-value
	Feel unable to work, study or carry out daily activities?	1322	76	232	56	0.027
	Spend less time with your family/relatives and friends?	1323	54	232	34	<0.001
	Spend less time with acquaintances (people you do not know that well)?	1323	50	232	31	<0.001
	Avoid planning things you would like to do, like travelling and leisure activities?	1323	75	232	52	<0.001
	Impaired physical ability?	1322	87	231	80	0.586
	Impaired ability to concentrate?	1323	66	232	46	<0.001
	Feel dejected or sad?	1322	71	232	55	<0.001
	Feel irritated or angry?	1320	54	232	39	<0.001
	Experience sleep problems?	1320	69	232	59	<0.001
	Negatively affected sexual life?	1314	59	232	50	<0.001
	Afraid of dying?	1321	47	232	40	<0.001
	Deteriorated life situation?	1322	90	230	69	0.111
	Feel worried that your symptoms will re-occur during arrhythmia free periods	1316	72	231	50	<0.001
